# Supplementary material for: Two-phase microalgae cultivation for RAS water remediation and high-value biomass production
Source: Front Plant Sci. 2023 Jun 12;14:1186537. doi: 10.3389/fpls.2023.1186537 (PMC10292630; doi:10.3389/fpls.2023.1186537)
Supplement: Supplementary File 1 — Growth curve and final biomass of microalgal strains from GUMACC collection in one-phase cultivation. Growth curve of (A) Phaeodactylum tricornutum (Pt, brown lines) and (B) Nannochloropsis granulata (Ng, dark green lines) in f/2 14x (continuous lines) and RAS wastewater 14N (dotted lines). (C) Final biomass concentration of Ng and Pt grown in both f/2 14x and RAS wastewater 14N. Data shown are the means ± standard deviation of three biological replicates. [file DataSheet_1.zip › Supplementary File 2.XLSX]

## Sheet: Amino acid (AA) 
	mg/g DW	Ng		Pt		Csp
	LYS	22.9616	22.4646	10.904	11.8701	18.9993	18.3125
	ARG	17.8979	17.7476	15.2989	13.7578	23.1538	24.0748
	HIS	7.23432	7.53006	7.64632	6.62583	10.3094	10.7001
	GLY	21.232	20.5516	15.6856	15.0807	22.6258	21.757
	CYS	3.07108	3.24658	3.8852	3.09783	4.1445	4.46455
	SER	14.2764	14.1825	13.0165	12.3407	18.4388	18.4446
	ALA	24.6012	24.3187	20.6832	18.5888	29.4286	29.6027
	THR	18.0262	17.9338	15.8533	14.8548	19.8136	19.8109
	GLU	44.7605	43.1787	38.6517	36.4862	45.9519	47.6162
	ASP	33.1391	32.072	32.068	30.275	35.885	37.7497
	PRO	33.9712	31.5988	18.6993	17.9935	67.1879	68.0713
	VAL	18.2987	17.6615	14.7657	13.6129	19.8732	20.6455
	MET	0	0	0	0	0	0
	TYR	22.1986	22.8914	25.4664	21.6658	29.1433	31.7825
	ILE	16.7183	16.4677	15.4958	14.466	15.8355	16.1008
	LEU	31.0352	29.7032	23.5984	22.1743	33.0401	33.2876
	PHE	16.3073	15.6638	14.4557	13.6939	16.6464	17.7008
	Total	345.729	337.212	286.174	266.584	410.477	420.122

## Sheet: Protein 
			Ng		Pt		Csp
		Nitrogen (% of DW)	6.99	7.18	5.43	5.16	6.93	6.46
		Protein (% of DW)	39.0042	40.0644	30.2994	28.7928	38.6694	36.0468

## Sheet: Fatty acid (FA) 
	µg/g	Ng		Pt		Csp				%of total FA	Ng		Pt		Csp
	C10:0	49.5508	24.4767	0	0	0				C10:0	0.0391627	0.0183927	0	0	0	0
	C11:0	0	0	0	0	31.5811	38.6779			C11:0	0	0	0	0	0.0403726	0.0477565
	C12:0	193.705	137.425	13.3274	0	0	0			C12:0	0.153095	0.103266	0.0142793	0	0	0
	C13:0	14440	20060	23085.3	18375.7	4035.6	9326.16			C13:0	11.4127	15.0738	24.7342	20.8204	5.15903	11.5152
	C13:1	474.528	500.617	420.037	433.343	460.588	524.829			C13:1	0.375045	0.376181	0.450039	0.490994	0.588806	0.64802
	C14:0	4075.6	4431.34	5941.84	5713.69	601.125	648.542			C14:0	3.22117	3.32986	6.36625	6.47382	0.768466	0.800771
	C15:0	222.797	233.862	236.468	226.003	88.3701	87.171			C15:0	0.176088	0.175732	0.253358	0.25607	0.11297	0.107632
	C16:0	15274.6	15772.5	8871.53	8707.88	10792.5	12018.6			C16:0	12.0723	11.852	9.5052	9.86636	13.7969	14.8396
	C16:1 n7	30743.5	32056.4	23649.4	23054	0	0			C16:1 n7	24.2983	24.0883	25.3386	26.121	0	0
	C17:0	4524.89	5291.01	4716.98	5050.51	5494.51	6451.61			C17:0	3.57626	3.97585	5.0539	5.72241	7.02406	7.96597
	C17:1 n7	187.11	177.994	0	0	16157.5	14272.5			C17:1 n7	0.147883	0.133751	0	0	20.6554	17.6226
	C18:0	127.982	96.7225	78.0685	79.0036	554.37	609.871			C18:0	0.101151	0.0726807	0.0836447	0.0895141	0.708695	0.753022
	C18:1 n9 n12	3490.88	3440.62	197.464	184.123	244.829	231.4			C18:1 n9 n12	2.75903	2.5854	0.211568	0.208619	0.312984	0.285715
	C18:1 n7	705.582	823.719	256.1	261.353	1739.33	1676.64			C18:1 n7	0.557659	0.618971	0.274393	0.296123	2.22353	2.07019
	C18:2 n6	2868.67	2803.34	598.636	592.472	3203.47	2938.67			C18:2 n6	2.26727	2.10652	0.641395	0.671293	4.09525	3.62845
	C18:2 n6 tt	0	0	0	0	302.463	290.098			C18:2 n6 tt	0	0	0	0	0.386663	0.358191
	C18:3 n6	2683.65	2823.43	35.0438	31.8366	0	0			C18:3 n6	2.12103	2.12162	0.0375469	0.0360721	0	0
	C19:0	0	0	0	0	0	0			C19:0	0	0	0	0	0	0
	C18:3 n3 (ALA)	100.043	92.2894	328.657	355.607	34517.8	31875			C18:3 n3(ALA)	0.0790692	0.0693495	0.352132	0.402916	44.1269	39.3568
	C20:3 n6	302.051	286.547	0	0	0	0			C20:3 n6	0.238727	0.215322	0	0	0	0
	C20:4 n6	6915.66	6581.56	0	0	0	0			C20:4 n6	5.46582	4.94562	0	0	0	0
	C20:5 n3 (EPA)	39144.7	37444.9	22362.8	22501.9	0	0			C20:5 n3	30.9382	28.1374	23.9601	25.4955	0	0
	C24:0	0	0	1334.4	1471.77	0	0			C24:0	0	0	1.42971	1.66757	0	0
	C22:6 n3 (DHA)	0	0	1207.45	1219.18	0	0			C22:6 n3	0	0	1.29369	1.38138	0	0
	Total FA (µg/g of DW)	126526	133079	93333.5	88258.3	78224.1	80989.7
	Total FA (mg/gof DW)	12.6526	13.3079	9.33335	8.82583	7.82241	8.09897
	SFA (mg/g of DW)	38.9092	46.0474	44.2779	39.6245	21.5981	29.1806			SFA (% of total)	30.752	34.6016	47.4406	44.8961	27.6105	36.03
	MUFA (mg/g of DW)	4.8581	4.94295	0.873601	0.878819	18.6022	16.7053			MUFA (% of total)	3.83962	3.7143	0.936	0.995735	23.7807	20.6265
	PUFA (mg/g of DW)	91.1595	87.4769	46.8953	47.2028	38.0238	35.1037			PUFA (% of total)	41.1101	37.5958	26.2848	27.9871	48.6088	43.3435
	n-3 PUFA (mg/g of DW)	39.2448	37.5372	23.8989	24.0766	34.5178	31.875			PUFA n-3 (% of total)	31.0173	28.2067	25.6059	27.2798	44.1269	39.3568
	n-3 LC PUFA (mg/g of DW)	39.1447	37.4449	23.5702	23.721	0	0			LC PUFA n-3 (% of total)	30.9382	28.1374	25.2538	26.8768	0	0

## Sheet: Pigment
Area	Ng				Pt				Csp
Fucoxanthin/19-hex-K-Fucoxanthin	0	0	0	0	3942126	4762115	12415371	4212152	164090	104775
Astaxanthin	80374	47909	0	10636	0	0	15532	7677	0	0
Lutein/zeaxanthin	181615	114091	18907	50492	0	0	35475	13785	845045	355452
Canthaxanthin	187269	96597	11183	15802	0	0	15073	9677	0	0
Chlorophyll a	1300270	1127197	201600	624849	1823009	1453231	3885688	1190764	1699266	1251667
β-carotene	83046	49359	7888	30563	167596	222242	428106	56275	105813	72026
µg/ml	Ng				Pt				Csp
Fucoxanthin/19-hex-K-Fucoxanthin	0	0	0	0	4.39507	5.3026	13.7729	4.69392	0.213672	0.148024
Astaxanthin	0.158841	0.0996153	0.0122156	0.0316187	0	0	0.0405504	0.0262206	0.0122156	0.0122156
Lutein/zeaxanthin	0.202432	0.13752	0.0460167	0.0763802	0	0	0.061944	0.0410928	0.840205	0.369546
Canthaxanthin	0.109943	0.0531397	-0.000369617	0.00252405	0	0	0.00206735	0	0	0
Chlorophyll a	2.79423	2.4186	0.409757	1.32834	3.92874	3.1262	8.40542	2.55656	3.66018	2.68874
β-carotene	0.129552	0.0904855	0.0423916	0.0686878	0.227605	0.290978	0.529718	0.098506	0.155955	0.116772
µg/mg dw	Ng				Pt				Csp
Fucoxanthin/19-hex-K-Fucoxanthin	0	0	0	0	7.32511	13.2565	8.60809	9.38784	0.26709	0.493414
Astaxanthin	0.0547726	0.142308	0.0135729	0.0287443	0	0	0.025344	0.0524413	0.0152695	0.0407186
Lutein/zeaxanthin	0.0698042	0.196457	0.0511297	0.0694366	0	0	0.038715	0.0821857	1.05026	1.23182
Canthaxanthin	0.0379114	0.0759138	-0.000410686	0.00229459	0	0	0.00129209	0	0	0
Chlorophyll a	0.963526	3.45514	0.455285	1.20759	6.5479	7.8155	5.25339	5.11312	4.57522	8.96247
β-carotene	0.0446732	0.129265	0.0471018	0.0624434	0.379341	0.727444	0.331074	0.197012	0.194944	0.389241
